# Supplementary material for: Artemether resistance in vitro is linked to mutations in PfATP6 that also interact with mutations in PfMDR1 in travellers returning with Plasmodium falciparum infections
Source: Malar J. 2012 Apr 27;11:131. doi: 10.1186/1475-2875-11-131 (PMC3422158; doi:10.1186/1475-2875-11-131)
Supplement: Additional file 2 — Patient information, demographic details, symptoms, parasitemia, results of individual drug sensitivity assays and mutations determined for 28 P. falciparum isolates collected from returning travellers. Excel file [file 1475-2875-11-131-S2.xls]

## Sheet: Clinical Isolates Summary
Received		Onset		Country				Drug Suscept	IC50nM	IC50nM	IC50nM	IC50nM	Normalize to 3D7	Pf ATPase - 623	Pf ATPase - 769	pfmdr1 - 86	pfmdr1 - 184	pfmdr1 - 1034	pfmdr1 - 1042	pfmdr1 - 1246
2010-05-31	10C0215783	34	F	Togo	Chills, Diarrhea	1.8		in-vitro SybrGreen	7.4	3.3	2.26667	7.83333	0.8	A623	S769	N86Y	Y184	S1034	N1042	D1246
2009-06-01	w0217930	8	M	Congo	Enlarged Liver, Lost appetite	21.1		in-vitro SybrGreen	5.76667	2.16667	1.5	3.66667	0.9	A623	S769	N86Y	Y184	S1034	N1042	D1246
2009-06-01	w0217928	11	M	Congo	Fever, Headache, Abdominal pain	4.5		in-vitro SybrGreen	10.8	4.9	2.23333	6.16667	1	A623	S769	N86Y	Y184	S1034	N1042	D1246
2010-04-14	10C0103748	33	F	Nigeria		< 0.1		in-vitro SybrGreen	13.8	5.53333	3.93333	4.93333	1	A623	S769	N86Y	Y184	S1034	N1042	D1246
2010-06-04	10C0233153	58	M	Guyana	Weakness	< 0.1	Malarone	in-vitro SybrGreen	6.36667	5.16667	5.23333	6	1	A623	S769	N86	Y184	S1034C	N1042	D1246Y
2010-11-23	10C0708751	61	F	Ghana		28		ex-vivo HRPII	17.0667	5.91667	4	11.4167	1	A623	S769	N86	Y184	S1034	N1042	D1246
2011-01-19	11C0049924	5	M	Chad	Fever	24		ex-vivo HRPII	28.9	8	7.76667	18.2333	1	A623	S769	N86	Y184	S1034	N1042	D1246
2010-01-25	10C0025247	58	F	Haiti	Malaise, fever, diarrhea, vomiting – was present during earthquake	1.4		in-vitro SybrGreen	8.66667	4.13333	2.63333	3.86667	1.1	A623	S769	N86	Y184F	S1034	N1042	D1246
2010-06-07	10C0233157	48	M	Uganda	Chills	6.9		ex-vivo HRPII	15.6333	7	3.03333	7.76667	1.2	A623	S769	N86Y	Y184	S1034	N1042	D1246
2008-07-11	w0193064	40	F	Togo		< 0.1		in-vitro SybrGreen	16.4	4.66667	3.73333	14.7	1.3	A623	S769	N86	Y184	S1034	N1042	D1246
2010-02-26	10C0061510	17	F	Haiti	Fever for 3 days	< 0.1		in-vitro SybrGreen	11.2333	8.53333	7.06667	10	1.3	A623	S769	N86	Y184F	S1034	N1042	D1246
2010-10-07	10C0584155	46	M	Nigeria		3		in-vitro SybrGreen	10.9333	4.03333	4.16667	6.16667	1.3	A623	S769	N86Y	Y184	S1034	N1042	D1246
2010-10-19	10C0625428	32	M	India	Fever	<0.1		ex-vivo HRPII	6.6	4	4	4	1.3	A623	S769	N86	Y184	S1034	N1042	D1246
2011-01-21	11C0066408	22	M	Ghana	Vomit, Diarrhea	0.5		in-vitro SybrGreen	19.2667	3.8	3.16667	17.5	1.4	A623	S769	N86	Y184	S1034	N1042	D1246
2010-12-06	10C0708756	60	F	Nigeria		4.6		ex-vivo HRPII	13.9	4.4	3.3	10.2	1.6	A623	S769	N86	Y184	S1034	N1042	D1246
2009-08-01	09C0183040	2	M	Africa	Fever	19.6		in-vitro SybrGreen	4.8	1.03333	0.7	3.76667	1.8	A623	S769	N86Y	Y184	S1034	N1042	D1246
2010-11-21	10C0708750	32	F	Gabon		0.1		ex-vivo HRPII	5.3	2.2	3.9	2.9	1.9	A623	S769	N86	Y184	S1034	N1042	D1246
2010-01-06	10C0003924 (Angola)	9	F	Angola		0.3	Yes (unknown)	in-vitro SybrGreen	7.3	3.9	2.1	9.15	0.8	A623E	S769N	N86Y	Y184F	S1034	N1042	D1246
2009-01-22	w0207792 (Nigeria C)	47	M	Nigeria		< 0.1		in-vitro SybrGreen	8.1	5.73333	2.83333	13.5667	1	A623E	S769N	N86Y	Y184F	S1034	N1042	D1246
2009-12-20	09C0342759 (Ghana)	15	M	Ghana		0.5		in-vitro SybrGreen	14.2333	4.1	3.425	5.4	1	A623E	S769N	N86	Y184F	S1034	N1042	D1246
2009-11-05	09C0313264 (Nigeria B)	34	M	Nigeria	Fever	0.2		in-vitro SybrGreen	9.96667	4.5	1.275	7.825	1.1	A623E	S769N	N86Y	Y184F	S1034	N1042	D1246
2009-12-02	09C0340193	47	M	Nigeria		0.3		in-vitro SybrGreen	20.4333	5.66667	4.1	15.25	1.1	A623E	S769N	N86	Y184F	S1034	N1042	D1246
2008-07-19	w0193628 (Congo)	19	M	Congo	Fever, Headache, Vomitting	0.4		in-vitro SybrGreen	10.9	6.96667	4.43333	20.0667	1.5	A623E	S769N	N86Y	Y184F	S1034	N1042	D1246
2009-02-01	w0208432 (Nigeria A)	38	F	Lagos, Nigeria	Myalgias, nausea, vomiting, fever, slight headache	0.7	Artesunate	in-vitro SybrGreen	20.1	6.2	1.8	21.4	1.5	A623E	S769N	N86	Y184F	S1034	N1042	D1246
2008-07-31	w0194548 (Liberia)	46	M	Liberia	Fever, Gastro, Bleeding, Vomitting, Diarrhea, Renal Impairment	6		in-vitro SybrGreen	16.5	16.0667	6.73333	20.1	1.6	A623E	S769N	N86	Y184F	S1034	N1042	D1246
2008-06-10	w0190587 (Kenya)	69	F	Kenya	Fever, Gastro, Headache, Tired, Delirius	34		in-vitro SybrGreen	10.1	6.46667	5.36667	8.23333	1.7	A623E	S769N	N86Y	Y184F	S1034	N1042	D1246
2008-06-17	w0191159 (Cameroon)	40	M	Cameroon		2		in-vitro SybrGreen	8.07	5.6	3.56667	16.0333	1.8	A623E	S769N	N86Y	Y184F	S1034	N1042	D1246
2008-04-23	w0186523 (Tanzania)	50	F	Tanzania		< 0.1		in-vitro SybrGreen	16.6	6.9	3.1	11.8	1.9	A623E	S769N	N86Y	Y184F	S1034	N1042	D1246Y
Date	Isolate	Age	Gender	Travel	Symptoms	Parasitaemia	Prophylaxis	Method	ART	AS	DHA	AM	pfmdr1 copy #

## Sheet: Sent
Specimen ID#	Cycle
w0186523	127
w0190587	38
w0191159	84
w0193628	62
w0194548	72
w0207792	73
w0208432	107
09C0313264	92
09C0342759	80
10C0003924	71
w0193064	100
w0217928	54
w0217930	61
09C0183040	20
09C0340193	90
10C0025247	90
10C0061510	68
10C0103748	42
10C0215783	18
10C0233153	16
10C0233157	7
10C0584155	15
10C0625428	no aliquot available
10C0708750	no aliquot available
10C0708751	13
10C0708756	21
11C0049924	24
11C0066408	56
	1 cycle = 48hours in culture
